# Supplementary material for: Androgen aggravates aortic aneurysms via suppression of PD-1 in mice
Source: J Clin Invest. 2024 Jun 20;134(15):e169085. doi: 10.1172/JCI169085 (PMC11290977; doi:10.1172/JCI169085)
Supplement: Supporting data values [file jci-134-169085-s207.xlsx]

## Sheet: Fig. 1A
Week		M-Ctrl				M-Aldo-salt											F-Ctrl										F-Aldo-salt
0	1.3	1.21	1.11	1.36		1.08	1.28	1.25	1.23	1.2	1.12	1.29	1.32	1.23	1.34		1.01	1.07	1.12	0.97	1.23	1	1.07	1.16	1.11		1.16	1.01	1.03	1.1	1.05	1.13	1.08	1.12	1.09
1	1.28	1.09	1.18	1.26		1.18	1.33	1.28	1.4	1.22	1.29	1.42	1.23	1.39	1.54		1.03	1.22	1.25	1.14	1.16	1.04	1.05	1.12	0.98		1.28	1.11	1.16	1.34	1.22	1.22	1.16	1.26	1.21
2	1.1	1.17	1.13	1.22		1.51	1.69	1.59	1.96	1.33	1.45	1.96		1.59	1.93		1.25	1.1	1.1	1.1	1.21	0.95	1.17	1.07	1.01		1.33	1.2	1.39	1.28	1.21	1.18	1.19	1.05	1.23
3	1.39	1.16	1.31	1.32		2.13	1.64	1.36	1.78	1.25	1.38	1.64		1.55	1.93		1.23	1.19	1.19	1.02	1.16	0.99	1.1	1.08	1.09		1.23	1.35	1.24	1.35	1.25	1.19	1.3	1.33	1.27
4	1.07	1.15	1.26	1.17		2.11	1.41	1.47	2.75	1.33	1.23	1.63		1.83	2.05		1.1	1.31	1.02	1	1.23	1	1.23	1.05	1.22		1.21	1.17	1.14	1.26	1.12	1.43	1.34	1.22	1.27

## Sheet: Fig. 1B
M	F
0.2575	0.0125
0.0325	0.04
0.055	0.0275
0.38	0.04
0.0325	0.0175
0.0275	0.075
0.085	0.065
0.15	0.025
0.1775	0.045

## Sheet: Fig. 1C
	M											F
Basal	63	59	85	78	76	77	96	80	79	75		119	111	104	109	115	95	105	104	122
Aldo-salt	114	110	107	100	110	124	111		92	93		150	181	150	150	135	142	145	139	134

## Sheet: Fig. 1D
	M											F
Basal	1.062	1.043	1.179	1.145								1.181	1.037	1.034	1.145	1.047	1.489	1.201	1.292	1.097
Aldo-salt	1.594	1.487	1.228	2.003	1.948	1.211	1.792	2.11	1.213			1.16	1.343	1.145	1.493	1.562	1.202	1.165	1.192	1.113

## Sheet: Fig. 1E
	M										F
Basal	1.043	0.944	1.14	1.176							1.082	1.179	0.975	1.102	1.007	1.589	1.216	1.126	0.987
Aldo-salt	1.297	1.225	1.04	1.283	1.504	1.272	1.674	1.586	1.26		1.156	1.414	1.11	1.268	1.416	0.952	1.098	1.194	1.05

## Sheet: Fig. 1F
	M										F
Basal	0.882	0.88	0.836	0.88							0.758	0.78	0.808	0.982	0.961	1.098	0.906	0.906	0.901
Aldo-salt	1.032	1.048	0.976	1.306	0.956	1.002	0.958	1.587	0.979		0.904	0.976	0.927	0.905	0.905	1.044	0.963	0.881	0.85

## Sheet: Fig. 1G
	M										F
Basal	0.668	0.735	0.783	0.738							0.684	0.659	0.686	0.782	0.712	0.756	0.757	0.784	0.759
Aldo-salt	2.227	1	0.903	2.469	0.733	0.903	1.491	2.294	2.031		0.93	0.874	0.73	0.76	0.757	0.803	0.782	0.807	0.702

## Sheet: Fig. 1I
	M	F
Total AA	70	0
AAA	60	0
TAA	40	0
Rupture	10	0

## Sheet: Fig. 2A
Sham	Orx
22.7523	3.27119
22.0342	3.11565
24.2145	3.69595
18.8407	3.26207
13.9966	2.79442
11.195	3.25
10.1661	5.30503
14.0446	3.57976
8.47305	5.15806
11.5385	3.22295
9.82818	3.95724
10.6885	4.74013
11.2219	1.68421
	2.41254
	5.92683

## Sheet: Fig. 2B
Week	Sham														Orx
0	1.326	1.389	1.082	1.103	1.22	1.374	1.221	1.275	1.435	1.125	1.231	1.359	1.288		1.257	1.213	1.288	1.148	1.262	1.169	1.198	1.042	1.234	1.203	1.042	1.102	1.346	1.114	1.182
1	1.41	1.395	1.365	1.361	1.256	1.446	1.359	1.47	1.594	1.362	1.536	1.502	1.384		1.185	1.169	1.178	1.254	1.253	1.22	1.221	1.145	1.177	1.152	1.14	1.274	1.219	1.211	1.255
2	1.516	1.919	1.452	1.435	1.366	1.534	1.938	1.662	1.685	1.37	1.682	1.682	1.698		1.219	1.316	1.215	1.318	1.402	1.231	1.261	1.346	1.272	1.24	1.273	1.294	1.328	1.213	1.273
3	1.579	1.861	1.548	1.448	1.423	1.438	2.131	1.959	1.707	1.286	1.816	2.285	1.823		1.262	1.245	1.262	1.208	1.367	1.293	1.283	1.389	1.189	1.283	1.325	1.315	1.368	1.285	1.166
4	1.358	2.152	1.572	1.94	1.432	1.559	2.47	2.4	2.391	1.387	1.795	2.611	2.103		1.399	1.294	1.264	1.265	1.442	1.314	1.284	1.452	1.209	1.422	1.453	1.372	1.368	1.315	1.209

[truncated: 255 more sheets: Fig. 2C, Fig. 2D, Fig. 2E, Fig. 2G, Fig. 3A, Fig. 3B, Fig. 3C, Fig. 3D, Fig. 3E, Fig. 3G, Fig. 3H, Fig. 4B, Fig. 4C, Fig. 4D, Fig. 4E, Fig. 4G, Fig. 5B, Fig. 5C, Fig. 5D, Fig. 5E …]
